# Supplementary material for: Assessment of Vascular Endothelial Dysfunction in Septic Patients Using Brachial Flow-Mediated Dilation: A Systematic Review and Meta-Analysis
Source: Diagnostics (Basel). 2025 Nov 27;15(23):3021. doi: 10.3390/diagnostics15233021 (PMC12691328; doi:10.3390/diagnostics15233021)
Supplement: Supplementary file 1 [file diagnostics-15-03021-s001.zip]

Archive with 1 entries (1 files):
- diagnostics-3880714-SI.pdf
